# Supplementary material for: Induction of Proteasome Subunit Low Molecular Weight Protein (LMP)-2 Is Required to Induce Active Remodeling in Adult Rat Ventricular Cardiomyocytes
Source: Med Sci (Basel). 2020 May 1;8(2):21. doi: 10.3390/medsci8020021 (PMC7353499; doi:10.3390/medsci8020021)
Supplement: Supplementary file 1 [file medsci-08-00021-s001.zip]

Archive with 2 entries (2 files):
- medsci-784079-supplementary-1.pdf
- medsci-784079-supplementary-2.avi
